# Supplementary material for: Hydrolysis of Soybean Milk Protein by Papain: Antioxidant, Anti-Angiotensin, Antigenic and Digestibility Perspectives
Source: Bioengineering (Basel). 2022 Aug 26;9(9):418. doi: 10.3390/bioengineering9090418 (PMC9495856; doi:10.3390/bioengineering9090418)
Supplement: Supplementary file 1 [file bioengineering-09-00418-s001.zip]

Archive with 1 entries (1 files):
- bioengineering-1855455-SI.pdf
